# Supplementary material for: CpBBX19, a B-Box Transcription Factor Gene of Chimonanthus praecox, Improves Salt and Drought Tolerance in Arabidopsis
Source: Genes (Basel). 2021 Sep 21;12(9):1456. doi: 10.3390/genes12091456 (PMC8465485; doi:10.3390/genes12091456)
Supplement: Supplementary file 1 [file genes-12-01456-s001.zip]

Archive with 1 entries (1 files):
- genes-1366083-supplementary.pdf
